# Supplementary material for: Experimental and theoretical study of magnetohydrodynamic ship models
Source: PLoS One. 2017 Jun 30;12(6):e0178599. doi: 10.1371/journal.pone.0178599 (PMC5493298; doi:10.1371/journal.pone.0178599)
Supplement: S1 Appendix — (ZIP) [file pone.0178599.s001.zip › S1_Appendix.aux]

\relax 
\providecommand\hyper@newdestlabel[2]{}
\providecommand\HyperFirstAtBeginDocument{\AtBeginDocument}
\HyperFirstAtBeginDocument{\ifx\hyper@anchor\@undefined
\global\let\oldcontentsline\contentsline
\gdef\contentsline#1#2#3#4{\oldcontentsline{#1}{#2}{#3}}
\global\let\oldnewlabel\newlabel
\gdef\newlabel#1#2{\newlabelxx{#1}#2}
\gdef\newlabelxx#1#2#3#4#5#6{\oldnewlabel{#1}{{#2}{#3}}}
\AtEndDocument{\ifx\hyper@anchor\@undefined
\let\contentsline\oldcontentsline
\let\newlabel\oldnewlabel
\fi}
\fi}
\global\let\hyper@last\relax 
\gdef\HyperFirstAtBeginDocument#1{#1}
\providecommand*\HyPL@Entry[1]{}
\bibstyle{plos2015}
\citation{mathon2009electro}
\citation{Boissonneau1999,Boissonneau1999a}
\citation{tronel1982application}
\citation{petrick1992results}
\citation{picologlou1992experimental}
\citation{picologlou1992experimental}
\citation{tempelmeyer1990electrical}
\citation{Boissonneau1999}
\bibcite{mathon2009electro}{1}
\bibcite{Boissonneau1999}{2}
\HyPL@Entry{0<</S/D>>}
\newlabel{sec:electrocomp}{{}{1}{Discussion of electrolysis complications}{section*.1}{}}
\bibcite{Boissonneau1999a}{3}
\bibcite{tronel1982application}{4}
\bibcite{petrick1992results}{5}
\bibcite{picologlou1992experimental}{6}
\bibcite{tempelmeyer1990electrical}{7}
\newlabel{LastPage}{{}{2}{}{page.2}{}}
\xdef\lastpage@lastpage{2}
\xdef\lastpage@lastpageHy{2}
