# Supplementary material for: Experimental and theoretical study of magnetohydrodynamic ship models
Source: PLoS One. 2017 Jun 30;12(6):e0178599. doi: 10.1371/journal.pone.0178599 (PMC5493298; doi:10.1371/journal.pone.0178599)
Supplement: S1 Appendix — (ZIP) [file pone.0178599.s001.zip › S1_Appendix.tex]

\documentclass[10pt,letterpaper]{article}
\usepackage[top=0.85in,left=2.75in,footskip=0.75in]{geometry}

%DC
\usepackage{labelfig}

% amsmath and amssymb packages, useful for mathematical formulas and symbols
\usepackage{amsmath,amssymb}

% Use adjustwidth environment to exceed column width (see example table in text)
\usepackage{changepage}

% Use Unicode characters when possible
\usepackage[utf8x]{inputenc}

% textcomp package and marvosym package for additional characters
\usepackage{textcomp,marvosym}

% cite package, to clean up citations in the main text. Do not remove.
\usepackage{cite}

% Use nameref to cite supporting information files (see Supporting Information section for more info)
\usepackage{nameref,hyperref}

% line numbers
\usepackage[right]{lineno}

% ligatures disabled
\usepackage{microtype}
\DisableLigatures[f]{encoding = *, family = * }

% color can be used to apply background shading to table cells only
\usepackage[table]{xcolor}

% array package and thick rules for tables
\usepackage{array}

% create "+" rule type for thick vertical lines
\newcolumntype{+}{!{\vrule width 2pt}}

% create \thickcline for thick horizontal lines of variable length
\newlength\savedwidth
\newcommand\thickcline[1]{%
  \noalign{\global\savedwidth\arrayrulewidth\global\arrayrulewidth 2pt}%
  \cline{#1}%
  \noalign{\vskip\arrayrulewidth}%
  \noalign{\global\arrayrulewidth\savedwidth}%
}

% \thickhline command for thick horizontal lines that span the table
\newcommand\thickhline{\noalign{\global\savedwidth\arrayrulewidth\global\arrayrulewidth 2pt}%
\hline
\noalign{\global\arrayrulewidth\savedwidth}}


% Remove comment for double spacing
%\usepackage{setspace} 
%\doublespacing

% Text layout
\raggedright
\setlength{\parindent}{0.5cm}
\textwidth 5.25in 
\textheight 8.75in

% Bold the 'Figure #' in the caption and separate it from the title/caption with a period
% Captions will be left justified
\usepackage[aboveskip=1pt,labelfont=bf,labelsep=period,justification=raggedright,singlelinecheck=off]{caption}
\renewcommand{\figurename}{Fig}

% Use the PLoS provided BiBTeX style
\bibliographystyle{plos2015}

% Remove brackets from numbering in List of References
\makeatletter
\renewcommand{\@biblabel}[1]{\quad#1.}
\makeatother

% Leave date blank
\date{}

% Header and Footer with logo
\usepackage{lastpage,fancyhdr,graphicx}
\usepackage{epstopdf}
\pagestyle{myheadings}
\pagestyle{fancy}
\fancyhf{}
\setlength{\headheight}{27.023pt}
\lhead{\includegraphics[width=2.0in]{PLOS-submission.eps}}
\rfoot{\thepage/\pageref{LastPage}}
\renewcommand{\footrule}{\hrule height 2pt \vspace{2mm}}
\fancyheadoffset[L]{2.25in}
\fancyfootoffset[L]{2.25in}
\lfoot{\sf PLOS}

%% Include all macros below

\newcommand{\lorem}{{\bf LOREM}}
\newcommand{\ipsum}{{\bf IPSUM}}

%% END MACROS SECTION


\begin{document}
\vspace*{0.2in}


\section*{Discussion of electrolysis complications} \label{sec:electrocomp}
In many electrolysis reactions, a limiting current density, i.e. a maximum value for $j$ in $\delta U=A_0 \ln \frac{j}{j_0}$, is reached, indicating that the electrolysis have consummated all the reactant present in the thin diffusion layer in contact with the electrodes. Here, this limiting diffusion regime can only appear for $\textrm{Na}^+$ and $\textrm{Cl}^-$ because the other reactants are the solvent (water) and the electrodes \cite{mathon2009electro}. Moreover, for  $C=35\, \textrm{kg}.\textrm{m}^{-3}$, this limiting diffusion regime is reached for $j \sim 10^3 \, \textrm{A.m}^{-2}$ in a cell, whereas the limiting current density of a turbulent flowing electrolyte is rather $j \sim 10^7 \, \textrm{A.m}^{-2}$ , which is far above the typical current density $j \sim 10^3-10^4 \, \textrm{A.m}^{-2}$ considered in this work \cite{Boissonneau1999,Boissonneau1999a}. This maximum value for $j$ is thus not relevant for our MHD thruster.

Since the MHD thruster imposes a magnetic field in the fluid, one can wonder if the presence of a magnetic field modifies the picture. The Lorentz force acting on the charge carrier is actually modified by the presence of a magnetic field, giving an effective reduction in mobility for motion perpendicular to the magnetic field. The electrical conductivity in this direction (Pedersen conductivity) is thus reduced. This so-called magnetoresistance can be estimated by using a usual Drude model of electrical conduction, which shows that the resistance if increased by a factor $1+(\mu^* B)^2 $, where $\mu^*$ is the charge carrier mobility and $B$ the magnetic field (see \cite{tronel1982application} for details). In our experiments, $\mu^* B$ is typically of order $10^{-7}$ at most, and this effect is thus largely negligible.

Since the MHD thruster pumps water, one can also wonder how a non-zero fluid velocity in the electrolysis cell (i.e. a moving ship) modifies the picture, and how this affects the performances of the MHD thruster. First, the Tafel slope $A_0$ is increased by a non-zero fluid velocity, probably because of hydrodynamic boundary layer resistance enhancement \cite{petrick1992results}. Second, following \cite{picologlou1992experimental}, one can notice that the presence of bubbles downstream is dependent on both current density and fluid velocity. Indeed, hydrogen bubbles exist downstream only below a certain critical fluid velocity $u_c$, which increases with the imposed current density (e.g. $u_c=3.5\, \textrm{m}.\textrm{s}^{-1}$ for $j=250\, \textrm{A.m}^{-2}$, $u_c=7\, \textrm{m}.\textrm{s}^{-1}$ for $j=500\, \textrm{A.m}^{-2}$). It seems thus that the hydrogen goes into solution rapidly for large enough fluid velocities \cite{picologlou1992experimental}. Second, a large enough fluid velocity also allows to sweep the electrolysis bubbles downstream, avoiding to accumulate electrolysis bubbles on the electrodes. These bubbles can indeed form large insulating gas pockets, which would drastically reduce the electric current. The bubbles are $0.1-0.5\, \textrm{mm}$ in diameter, which gives a rise velocity in water of $1-5\, \textrm{cm}.\textrm{s}^{-1}$, and most of the bubbles are thus swept out of the channel before rising the top electrode as soon as the fluid velocity is larger than $\sim 0.2\, \textrm{m}.\textrm{s}^{-1}$ (see \cite{tempelmeyer1990electrical} for details). Note also that  \cite{Boissonneau1999} show that the electrolysis bubbles do not affect the flow. Since the fluid average velocity $u_d$ is systematically larger than $0.2\, \textrm{m}.\textrm{s}^{-1}$ in our measurements, electrolysis bubbles do not need to be taken into account.

\begin{thebibliography}{10}

\bibitem{mathon2009electro}
Mathon P, Nouri A, Alemany A, Chopart J, Sobolik V, Baaziz D.
\newblock Electro-chemical processes controlled by high magnetic fields:
  application to MHD sea water propulsion.
\newblock Magnetohydrodynamics c/c of Magnitnaia Gidrodinamika.
  2009;45(2):281--288.

\bibitem{Boissonneau1999}
Boissonneau P, Thibault J.
\newblock Experimental analysis of couplings between electrolysis and
  hydrodynamics in the context of MHD in seawater.
\newblock Journal of Physics D: Applied Physics. 1999;32(18):2387.

\bibitem{Boissonneau1999a}
Boissonneau P, Thibault JP.
\newblock Sea water MHD: electrolysis and gas production in flow.
\newblock In: Transfer Phenomena in Magnetohydrodynamic and Electroconducting
  Flows. Springer; 1999. p. 251--266.
  
  \bibitem{tronel1982application}
Tronel-Peyroz E, Olivier A.
\newblock Application of the Boltzman equation to the study of electrolytic
  solution in the presence of electric and magnetic fields.
\newblock Physico-Chemical Hydrodynamics. 1982;3:251--265.
  
  \bibitem{petrick1992results}
Petrick M, Libera J, Bouillard J, Pierson E, Hill D.
\newblock Results from a large-scale MHD propulsion experiment.
\newblock Argonne National Lab.; 1992.

\bibitem{picologlou1992experimental}
Picologlou B, Doss E, Black D, Sikes WC.
\newblock Experimental determination of magnetohydrodynamic seawater thruster
  performance in a two Tesla test facility.
\newblock SAE Technical Paper; 1992.

\bibitem{tempelmeyer1990electrical}
Tempelmeyer KE.
\newblock Electrical Characteristics of a Seawater MHD Thruster.
\newblock DTIC Document; 1990.

\end{thebibliography}


\end{document}
