# Supplementary material for: Experimental and theoretical study of magnetohydrodynamic ship models
Source: PLoS One. 2017 Jun 30;12(6):e0178599. doi: 10.1371/journal.pone.0178599 (PMC5493298; doi:10.1371/journal.pone.0178599)
Supplement: S2 Appendix — (ZIP) [file pone.0178599.s002.zip › S2_Appendix.aux]

\relax 
\providecommand\hyper@newdestlabel[2]{}
\providecommand\HyperFirstAtBeginDocument{\AtBeginDocument}
\HyperFirstAtBeginDocument{\ifx\hyper@anchor\@undefined
\global\let\oldcontentsline\contentsline
\gdef\contentsline#1#2#3#4{\oldcontentsline{#1}{#2}{#3}}
\global\let\oldnewlabel\newlabel
\gdef\newlabel#1#2{\newlabelxx{#1}#2}
\gdef\newlabelxx#1#2#3#4#5#6{\oldnewlabel{#1}{{#2}{#3}}}
\AtEndDocument{\ifx\hyper@anchor\@undefined
\let\contentsline\oldcontentsline
\let\newlabel\oldnewlabel
\fi}
\fi}
\global\let\hyper@last\relax 
\gdef\HyperFirstAtBeginDocument#1{#1}
\providecommand*\HyPL@Entry[1]{}
\bibstyle{plos2015}
\citation{hartmann1937hg}
\citation{hartmann1937hg}
\HyPL@Entry{0<</S/D>>}
\newlabel{app:hart}{{}{1}{$\alpha $ and $\beta $ for the Hartmann flow}{section*.1}{}}
\newlabel{eq:Hart}{{1}{1}{$\alpha $ and $\beta $ for the Hartmann flow}{equation.0.1}{}}
\@writefile{lof}{\contentsline {figure}{\numberline {1}{\ignorespaces {\bf  Evolution of the coefficients $\alpha $ and $\beta $ with $H_a$.} \relax }}{1}{figure.caption.2}}
\providecommand*\caption@xref[2]{\@setref\relax\@undefined{#1}}
\newlabel{fig:alphabeta}{{1}{1}{{\bf Evolution of the coefficients $\alpha $ and $\beta $ with $H_a$.} \relax }{figure.caption.2}{}}
\bibcite{hartmann1937hg}{1}
\newlabel{LastPage}{{}{2}{}{page.2}{}}
\xdef\lastpage@lastpage{2}
\xdef\lastpage@lastpageHy{2}
