# Supplementary material for: Experimental and theoretical study of magnetohydrodynamic ship models
Source: PLoS One. 2017 Jun 30;12(6):e0178599. doi: 10.1371/journal.pone.0178599 (PMC5493298; doi:10.1371/journal.pone.0178599)
Supplement: S2 Appendix — (ZIP) [file pone.0178599.s002.zip › S2_Appendix.tex]

\documentclass[10pt,letterpaper]{article}
\usepackage[top=0.85in,left=2.75in,footskip=0.75in]{geometry}

%DC
\usepackage{labelfig}

% amsmath and amssymb packages, useful for mathematical formulas and symbols
\usepackage{amsmath,amssymb}

% Use adjustwidth environment to exceed column width (see example table in text)
\usepackage{changepage}

% Use Unicode characters when possible
\usepackage[utf8x]{inputenc}

% textcomp package and marvosym package for additional characters
\usepackage{textcomp,marvosym}

% cite package, to clean up citations in the main text. Do not remove.
\usepackage{cite}

% Use nameref to cite supporting information files (see Supporting Information section for more info)
\usepackage{nameref,hyperref}

% line numbers
\usepackage[right]{lineno}

% ligatures disabled
\usepackage{microtype}
\DisableLigatures[f]{encoding = *, family = * }

% color can be used to apply background shading to table cells only
\usepackage[table]{xcolor}

% array package and thick rules for tables
\usepackage{array}

% create "+" rule type for thick vertical lines
\newcolumntype{+}{!{\vrule width 2pt}}

% create \thickcline for thick horizontal lines of variable length
\newlength\savedwidth
\newcommand\thickcline[1]{%
  \noalign{\global\savedwidth\arrayrulewidth\global\arrayrulewidth 2pt}%
  \cline{#1}%
  \noalign{\vskip\arrayrulewidth}%
  \noalign{\global\arrayrulewidth\savedwidth}%
}

% \thickhline command for thick horizontal lines that span the table
\newcommand\thickhline{\noalign{\global\savedwidth\arrayrulewidth\global\arrayrulewidth 2pt}%
\hline
\noalign{\global\arrayrulewidth\savedwidth}}


% Remove comment for double spacing
%\usepackage{setspace} 
%\doublespacing

% Text layout
\raggedright
\setlength{\parindent}{0.5cm}
\textwidth 5.25in 
\textheight 8.75in

% Bold the 'Figure #' in the caption and separate it from the title/caption with a period
% Captions will be left justified
\usepackage[aboveskip=1pt,labelfont=bf,labelsep=period,justification=raggedright,singlelinecheck=off]{caption}
\renewcommand{\figurename}{Fig}

% Use the PLoS provided BiBTeX style
\bibliographystyle{plos2015}

% Remove brackets from numbering in List of References
\makeatletter
\renewcommand{\@biblabel}[1]{\quad#1.}
\makeatother

% Leave date blank
\date{}

% Header and Footer with logo
\usepackage{lastpage,fancyhdr,graphicx}
\usepackage{epstopdf}
\pagestyle{myheadings}
\pagestyle{fancy}
\fancyhf{}
\setlength{\headheight}{27.023pt}
\lhead{\includegraphics[width=2.0in]{PLOS-submission.eps}}
\rfoot{\thepage/\pageref{LastPage}}
\renewcommand{\footrule}{\hrule height 2pt \vspace{2mm}}
\fancyheadoffset[L]{2.25in}
\fancyfootoffset[L]{2.25in}
\lfoot{\sf PLOS}

%% Include all macros below

\newcommand{\lorem}{{\bf LOREM}}
\newcommand{\ipsum}{{\bf IPSUM}}

%% END MACROS SECTION


\begin{document}
\vspace*{0.2in}


\section*{$\alpha$ and $\beta$ for the Hartmann flow} \label{app:hart}

The coefficients ($\alpha,\beta)$ for an arbitrary flow profile $u$ through a section $S$ are defined by  $\alpha=1/S \cdot \int_S [u/\bar{u}]^3 \textrm{d} \tau$ and  $\beta=1/S \cdot \int_S [u/\bar{u}]^2 \textrm{d} \tau$, with $\bar{u}$ the mean flow velocity). For instance, a Poiseuille flow in a cylinder gives $(\alpha=2,\beta=4/3)$, and for a plug flow, $\alpha \approx \beta \approx 1$.

To investigate the effect of a magnetic field on ($\alpha,\beta)$ in a simple manner, a plane Poiseuille flow is considered in presence of a magnetic field. This so-called Hartmann flow \cite{hartmann1937hg} is thus the flow between two parallel plates separated by a distance $W$, with a uniform magnetic field $B$ perpendicular to the planes. The velocity is then \cite{hartmann1937hg}
\begin{eqnarray}
\frac{u}{\bar{u}}=H_a\, \frac{\mathrm{cosh}(H_a)-\mathrm{cosh}(H_a \, Z)}{H_a\, \mathrm{cosh}(H_a)-\mathrm{sinh}(H_a)}, \label{eq:Hart}
\end{eqnarray}
where $Z=z/(W/2)$, using an axis $Oz$, perpendicular to the planes, with an origin located at a distance $W/2$ from the planes. The Hartmann number $H_a$ is given by $H_a=WB (\sigma/\eta)^{1/2}/2$, where $\sigma$ is the fluid electrical conductivity, and $\eta$ the fluid dynamic viscosity. Using the velocity (\ref{eq:Hart}) in  $\beta= 1/2 \cdot \int_{-1}^1 \left[u/\bar{u}\right]^2\ dZ$  gives
\begin{eqnarray}
\beta=\frac{H_a}{4}\frac{\sinh(2H_a)-8\cosh(H_a) \sinh(H_a)+Q}{H_a^2\cosh^2 H_a-H_a\sinh(2H_a)+\sinh^2 H_a}
\end{eqnarray}
with $Q=2H_a[1+2\cosh^2 H_a]$. Similarly, $\alpha=N H_a^2/(12D)$ is obtained from $\alpha= 1/2 \cdot \int_{-1}^1 \left[u/\bar{u}\right]^3\ dZ$, with $N=3H_a \cosh(3H_a)-\sinh(3H_a)+\cosh(H_a)[27H_a+9 \sinh(2H_a)]-\sinh(H_a) [27+18 \cosh(2H_a)]$ and 
$D=H_a \cosh(H_a) [H_a^2 \cosh^2 H_a+3 \sinh^2 H_a]-\sinh (H_a)[\sinh^2 H_a+3H_a^2 \cosh^2 H_a]$. 


\begin{figure}[h!]
\centering
 \begin{tabular}{ccc}
\includegraphics[width=10cm]{alphabeta.eps} 
 \end{tabular}
  \caption{{\bf Evolution of the coefficients $\alpha$ and $\beta$ with $H_a$.} }
         \label{fig:alphabeta}
\end{figure}

The evolution of both $\alpha$ and $\beta$ as a function of $H_a$ is represented in Fig \ref{fig:alphabeta}. Typical values of $\alpha=54/35$ and $\beta=6/5$ for the plane Poiseuille flow are recovered for $H_a=0$. Both coefficients tend towards $1$ in the limit $H_a \gg 1$, where the flow tends to a uniform flow profile. 

In our case, a typical value is $H_a = 2.5$, obtained for $W=10\, \textrm{cm}$, $B=0.5\, \textrm{T}$, $\sigma=10\, \textrm{S.m}^{-1}$, and $\eta=10^{-3}\, \textrm{Pa.s}$.


\begin{thebibliography}{10}

\bibitem{hartmann1937hg}
Hartmann J, Lazarus F.
\newblock Hg dynamics.
\newblock Levin \& Munksgaard; 1937.

\end{thebibliography}


\end{document}
