# Supplementary material for: Experimental and theoretical study of magnetohydrodynamic ship models
Source: PLoS One. 2017 Jun 30;12(6):e0178599. doi: 10.1371/journal.pone.0178599 (PMC5493298; doi:10.1371/journal.pone.0178599)
Supplement: S3 Appendix — (ZIP) [file pone.0178599.s003.zip]

Archive with 11 entries (11 files):
- labelfig.sty
- plos2015.bst
- PLOS-submission.eps
- S3_Appendix.aux
- S3_Appendix.dvi
- S3_Appendix.log
- S3_Appendix.out
- S3_Appendix.pdf
- S3_Appendix.ps
- S3_Appendix.synctex.gz
- S3_Appendix.tex
