# Supplementary material for: Experimental and theoretical study of magnetohydrodynamic ship models
Source: PLoS One. 2017 Jun 30;12(6):e0178599. doi: 10.1371/journal.pone.0178599 (PMC5493298; doi:10.1371/journal.pone.0178599)
Supplement: S3 Appendix — (ZIP) [file pone.0178599.s003.zip › S3_Appendix.tex]

\documentclass[10pt,letterpaper]{article}
\usepackage[top=0.85in,left=2.75in,footskip=0.75in]{geometry}

%DC
\usepackage{labelfig}

% amsmath and amssymb packages, useful for mathematical formulas and symbols
\usepackage{amsmath,amssymb}

% Use adjustwidth environment to exceed column width (see example table in text)
\usepackage{changepage}

% Use Unicode characters when possible
\usepackage[utf8x]{inputenc}

% textcomp package and marvosym package for additional characters
\usepackage{textcomp,marvosym}

% cite package, to clean up citations in the main text. Do not remove.
\usepackage{cite}

% Use nameref to cite supporting information files (see Supporting Information section for more info)
\usepackage{nameref,hyperref}

% line numbers
\usepackage[right]{lineno}

% ligatures disabled
\usepackage{microtype}
\DisableLigatures[f]{encoding = *, family = * }

% color can be used to apply background shading to table cells only
\usepackage[table]{xcolor}

% array package and thick rules for tables
\usepackage{array}

% create "+" rule type for thick vertical lines
\newcolumntype{+}{!{\vrule width 2pt}}

% create \thickcline for thick horizontal lines of variable length
\newlength\savedwidth
\newcommand\thickcline[1]{%
  \noalign{\global\savedwidth\arrayrulewidth\global\arrayrulewidth 2pt}%
  \cline{#1}%
  \noalign{\vskip\arrayrulewidth}%
  \noalign{\global\arrayrulewidth\savedwidth}%
}

% \thickhline command for thick horizontal lines that span the table
\newcommand\thickhline{\noalign{\global\savedwidth\arrayrulewidth\global\arrayrulewidth 2pt}%
\hline
\noalign{\global\arrayrulewidth\savedwidth}}


% Remove comment for double spacing
%\usepackage{setspace} 
%\doublespacing

% Text layout
\raggedright
\setlength{\parindent}{0.5cm}
\textwidth 5.25in 
\textheight 8.75in

% Bold the 'Figure #' in the caption and separate it from the title/caption with a period
% Captions will be left justified
\usepackage[aboveskip=1pt,labelfont=bf,labelsep=period,justification=raggedright,singlelinecheck=off]{caption}
\renewcommand{\figurename}{Fig}

% Use the PLoS provided BiBTeX style
\bibliographystyle{plos2015}

% Remove brackets from numbering in List of References
\makeatletter
\renewcommand{\@biblabel}[1]{\quad#1.}
\makeatother

% Leave date blank
\date{}

% Header and Footer with logo
\usepackage{lastpage,fancyhdr,graphicx}
\usepackage{epstopdf}
\pagestyle{myheadings}
\pagestyle{fancy}
\fancyhf{}
\setlength{\headheight}{27.023pt}
\lhead{\includegraphics[width=2.0in]{PLOS-submission.eps}}
\rfoot{\thepage/\pageref{LastPage}}
\renewcommand{\footrule}{\hrule height 2pt \vspace{2mm}}
\fancyheadoffset[L]{2.25in}
\fancyfootoffset[L]{2.25in}
\lfoot{\sf PLOS}

%% Include all macros below

\newcommand{\lorem}{{\bf LOREM}}
\newcommand{\ipsum}{{\bf IPSUM}}

%% END MACROS SECTION


\begin{document}
\vspace*{0.2in}

\section*{Analytical solutions for the thruster} \label{sec:analy}
In order to obtain expressions for the thruster optimal parameters, we aim at solving analytically 
\begin{eqnarray}
 \beta_{d} &=& \frac{S_w C_d(\lambda u_d) }{2 S_d}   \lambda^2+  \beta_{\infty} \lambda ,  \label{eq:new} \\
  U_0 & =& E_0+A_0 \ln I+RI+k u_d BH   \label{eq:elic22} \\
IBH &=& \mathcal{K}\, [1+\mathcal{G}(u_d) ]\, u_d^2. \label{eq:meca22} 
\end{eqnarray}
To do so, we rely on the three assumptions described in section 4.3. Assuming a constant  $C_d$ allows to uncouple Eq \ref{eq:new}, leading to the solution
\begin{eqnarray}
\lambda= \frac{u_{\infty}}{u_d} = \frac{S_d}{S_{\infty}}  =  \frac{S_d}{S_w C_d} \left[ \sqrt{\beta_{\infty} ^2+\frac{2 \beta_d S_w C_d}{ S_d}} -\beta_{\infty}  \right], \label{eq:u_inf}
\end{eqnarray}

Thus, $u_{\infty}$ is known as soon as $u_d$ is obtained. The MHD thruster is thus fully governed by equations (\ref{eq:elic22})-(\ref{eq:meca22}), and the two other assumptions allow to write them as
%
\begin{eqnarray}
    U_0 & =& E_0+RI+k u_d BH \label{eq1} \\
  IBH  &=&   \mathcal{K} \left(1+\tilde{\nu}/u_d \right)\, u_d^2 , \label{eq2}
\end{eqnarray}
where $\tilde{\nu}=64\, \nu\, L_x/[D_h^2\, (\alpha_d -   \lambda^2 \alpha_{\infty}  + \xi(1-\lambda^2))]$. Solving equations (\ref{eq1})-(\ref{eq2}) leads to
%
\begin{eqnarray}
   \frac{ I}{I_{B \rightarrow 0}} & =& 1- \left(2\kappa-\frac{\tilde{\nu}}{u_{d, {B \rightarrow 0}}} \right)(\sqrt{1+\kappa^2}-\kappa)  \\
  \frac{u_{d}}{u_{d, {B \rightarrow 0}}}  &=& \sqrt{1+\kappa^2}-\kappa, \label{eq:u_exact}
\end{eqnarray}
with 
 \begin{eqnarray}
\kappa=\frac{1}{2} \left( \frac{B}{B_{typ}} \right)^{3/2} + \frac{\tilde{\nu}}{2 \,  u_{d, {B \rightarrow 0}}},
\end{eqnarray}
where $B_{typ}= [(U_0-E_0)\mathcal{K}R/k^2]^{1/3}/H $, and
\begin{eqnarray}
    I_{B \rightarrow 0} & =& (U_0-E_0)/R \label{eq:IBl} \\
  u_{d, {B \rightarrow 0}}  &=&   \sqrt{(U_0-E_0)BH/(\mathcal{K}R)} . \label{eq:ud_simple2}
\end{eqnarray}
Equations (\ref{eq:IBl})-(\ref{eq:ud_simple2}) are solutions of equations (\ref{eq1})-(\ref{eq2}) when $\kappa=0$, i.e. when the regular head loss and induced electric field are negligible ($\tilde{\nu}=0$, $k=0$). In this limit, the equations are uncoupled: $I$ is fixed by Eq~(\ref{eq1}) and $u_d$ by Eq~(\ref{eq2}). In the other limit ($RI \ll k u_d BH$, $\tilde{\nu}=0$), the equations are also uncoupled and the thruster behaves as a current generator. Then $u_d$ is given by Eq~(\ref{eq1}), and $I$ by Eq~(\ref{eq2}), i.e.
\begin{eqnarray}
    u_{B \rightarrow \infty} & =& (U_0-E_0)/(kBH) \\
  I_{d, {B \rightarrow \infty}}  &=&  \mathcal{K} (U_0-E_0)^2/(k^2 (BH)^3) ,
\end{eqnarray}
which allows to give a physical interpretation to $\kappa$ with
\begin{eqnarray}
  2\, \kappa=\frac{  u_{d, {B \rightarrow 0}}}{ u_{B \rightarrow \infty} }=\sqrt{\frac{ I_{B \rightarrow 0}}{  I_{d, {B \rightarrow \infty}} }} .
\end{eqnarray}
When $B$ is increased,  $ u_{d, {B \rightarrow 0}}$ increases via the term $IBH$, and $ u_{B \rightarrow \infty}$ decreases because of the term $k u_d BH$. This shows that a magnetic field value $B_{opt}$ should maximise $u_d$. Solving $\partial_B u_d=0$ gives $B_{opt}$ as
 \begin{eqnarray}
B_{opt}=\left[ \frac{\mathcal{K}R(U_0-E_0)}{2 k^2 H^3}\right]^{1/3} =2^{-1/3}\, B_{typ}, \label{eq:Bopt0}
\end{eqnarray}
where we have assumed  $\tilde{\nu}=0$ (negligible regular head loss). Under this assumption, and for the field (\ref{eq:Bopt0})
 \begin{eqnarray}
  u_d(B_{opt}) = \max_B u_d = \left[ \frac{(U_0-E_0)^2}{4kR\mathcal{K}} \right]^{1/3}
\end{eqnarray}
which corresponds to $\kappa(B_{opt})=2^{-3/2} $, $K=2$ and
 \begin{eqnarray}
I(B_{opt}) = \frac{U_0-E_0}{2R}  \, \, \, ; \, \,  \, \eta(B_{opt})=\left[ \frac{1}{2k}-\frac{E_0}{2kU_0} \right]. \label{eq:optiIB}
\end{eqnarray}

One can also check if an optimum electric field exists, maximising the thruster efficiency. Solving $\partial_{U_0} \eta$, an explicit expression for $U_0^{\eta_{max}}$ is obtained. Assuming $\tilde{\nu}=0$, the expression reduces to
 \begin{eqnarray}
U_0^{\eta_{max}} = 2 E_0 + k \sqrt{E_0 (BH)^3/(\mathcal{K}R)},
\end{eqnarray}
leading to a maximum efficiency of 
 \begin{eqnarray}
\eta_{max} = \max_{U_0} \eta = \frac{1}{k+2\sqrt{E_0 \mathcal{K} R /(BH)^3}}.
\end{eqnarray}
For this particular voltage, the current and velocity are
 \begin{eqnarray}
I^{\eta_{max}} =E_0/R \, \, \, ; \, \,  \, \,  \, ,u_d^{\eta_{max}}=\sqrt{E_0 BH/(\mathcal{K}R)},
\end{eqnarray}
giving the load factor
 \begin{eqnarray}
K=1+\sqrt{E_0 \mathcal{K}R/(k^2 (BH)^3)}
\end{eqnarray}

Now, using $B_{opt}$, the couple $(B,U_0)$ which simultaneously maximise the velocity and the efficiency is
 \begin{eqnarray}
U_0^{max} = 3 E_0 \, \, \, \, \, ; \,  \,  \, B^{max}=(E_0 \mathcal{K}R)^{1/3}/(k^{2/3}H),
\end{eqnarray}
which corresponds to $\kappa(B_{opt})=2^{-3/2} $, $K=2$ and 
 \begin{eqnarray}
I^{\eta_{max}} =\frac{E_0}{R} \, \,  \, ; \, \,   \, u_d^{\eta_{max}}=\left(\frac{E_0^2}{k \mathcal{K}R} \right)^{1/3} \, \,  ; \, \,  \, \eta=\frac{1}{3k}
\end{eqnarray}

\end{document}
