# Supplementary material for: Experimental and theoretical study of magnetohydrodynamic ship models
Source: PLoS One. 2017 Jun 30;12(6):e0178599. doi: 10.1371/journal.pone.0178599 (PMC5493298; doi:10.1371/journal.pone.0178599)
Supplement: S4 Appendix — (ZIP) [file pone.0178599.s004.zip]

Archive with 11 entries (11 files):
- labelfig.sty
- plos2015.bst
- PLOS-submission.eps
- S4_Appendix.aux
- S4_Appendix.dvi
- S4_Appendix.log
- S4_Appendix.out
- S4_Appendix.pdf
- S4_Appendix.ps
- S4_Appendix.synctex.gz
- S4_Appendix.tex
