# Supplementary material for: Experimental and theoretical study of magnetohydrodynamic ship models
Source: PLoS One. 2017 Jun 30;12(6):e0178599. doi: 10.1371/journal.pone.0178599 (PMC5493298; doi:10.1371/journal.pone.0178599)
Supplement: S4 Appendix — (ZIP) [file pone.0178599.s004.zip › S4_Appendix.tex]

\documentclass[10pt,letterpaper]{article}
\usepackage[top=0.85in,left=2.75in,footskip=0.75in]{geometry}

%DC
\usepackage{labelfig}

% amsmath and amssymb packages, useful for mathematical formulas and symbols
\usepackage{amsmath,amssymb}

% Use adjustwidth environment to exceed column width (see example table in text)
\usepackage{changepage}

% Use Unicode characters when possible
\usepackage[utf8x]{inputenc}

% textcomp package and marvosym package for additional characters
\usepackage{textcomp,marvosym}

% cite package, to clean up citations in the main text. Do not remove.
\usepackage{cite}

% Use nameref to cite supporting information files (see Supporting Information section for more info)
\usepackage{nameref,hyperref}

% line numbers
\usepackage[right]{lineno}

% ligatures disabled
\usepackage{microtype}
\DisableLigatures[f]{encoding = *, family = * }

% color can be used to apply background shading to table cells only
\usepackage[table]{xcolor}

% array package and thick rules for tables
\usepackage{array}

% create "+" rule type for thick vertical lines
\newcolumntype{+}{!{\vrule width 2pt}}

% create \thickcline for thick horizontal lines of variable length
\newlength\savedwidth
\newcommand\thickcline[1]{%
  \noalign{\global\savedwidth\arrayrulewidth\global\arrayrulewidth 2pt}%
  \cline{#1}%
  \noalign{\vskip\arrayrulewidth}%
  \noalign{\global\arrayrulewidth\savedwidth}%
}

% \thickhline command for thick horizontal lines that span the table
\newcommand\thickhline{\noalign{\global\savedwidth\arrayrulewidth\global\arrayrulewidth 2pt}%
\hline
\noalign{\global\arrayrulewidth\savedwidth}}


% Remove comment for double spacing
%\usepackage{setspace} 
%\doublespacing

% Text layout
\raggedright
\setlength{\parindent}{0.5cm}
\textwidth 5.25in 
\textheight 8.75in

% Bold the 'Figure #' in the caption and separate it from the title/caption with a period
% Captions will be left justified
\usepackage[aboveskip=1pt,labelfont=bf,labelsep=period,justification=raggedright,singlelinecheck=off]{caption}
\renewcommand{\figurename}{Fig}

% Use the PLoS provided BiBTeX style
\bibliographystyle{plos2015}

% Remove brackets from numbering in List of References
\makeatletter
\renewcommand{\@biblabel}[1]{\quad#1.}
\makeatother

% Leave date blank
\date{}

% Header and Footer with logo
\usepackage{lastpage,fancyhdr,graphicx}
\usepackage{epstopdf}
\pagestyle{myheadings}
\pagestyle{fancy}
\fancyhf{}
\setlength{\headheight}{27.023pt}
\lhead{\includegraphics[width=2.0in]{PLOS-submission.eps}}
\rfoot{\thepage/\pageref{LastPage}}
\renewcommand{\footrule}{\hrule height 2pt \vspace{2mm}}
\fancyheadoffset[L]{2.25in}
\fancyfootoffset[L]{2.25in}
\lfoot{\sf PLOS}

%% Include all macros below

\newcommand{\lorem}{{\bf LOREM}}
\newcommand{\ipsum}{{\bf IPSUM}}

%% END MACROS SECTION


\begin{document}
\vspace*{0.2in}

\section*{Mean field of a cylindrical magnet} \label{sec:sol}

Focusing on the variation of magnetic field $B$ with the width of the thruster $W$, fringing effects can be neglected, and a simple model is chosen to study how $B$ evolves with $W$: the magnetic field is assumed to be the one on the main axis $Oz$ of a cylindrical magnet, i.e. of a solenoid, of radius $a$ and length $L_z$
\begin{eqnarray}
\frac{B_z}{B_r}= \frac{z/2+L_z/4}{\sqrt{a^2+(z+L_z/2)^2}} - \frac{z/2-L_z/4}{\sqrt{a^2+(z-L_z/2)^2}} , \label{eq:soleno}
\end{eqnarray}
where $B_r$ is the limit of (\ref{eq:soleno}) when $L_z  \rightarrow \infty$ (i.e. $\lim_{L_z \rightarrow \infty} B_z = B_r$). In this limit $L_z  \rightarrow \infty$, the field $B=B_r$ given by Eq~(\ref{eq:soleno}) corresponds to the uniform field within the magnet/solenoid  (for such an infinite magnet/solenoid, the field outside is simply $0$), which shows that $B_r$ is indeed the residual flux density (or induction) for a magnet (magnetic circuit closed at infinity, see section 3). 

Now, the magnet mean field $B=<B_z>$, which is $B_z$ averaged on a distance $W$, is 
\begin{eqnarray}
B &=& \frac{1}{W} \int_{L_z/2}^{W+L_z/2} B_z\,  \textrm{d}z \nonumber \\ &=& \frac{B_r}{2W} [a+\tilde{a}-\sqrt{a^2+L_z^2} - \sqrt{a^2+W^2} ], \label{eq:Bmeansol}
\end{eqnarray}
using $\tilde{a}=\sqrt{a^2+(W+L_z)^2)}$ and $B_z$ given by Eq~(\ref{eq:soleno}). Eq~(\ref{eq:Bmeansol}) shows that $B$ is constant for small $W$, but decreases as $1/W$ for large $W$. The critical value $W_c$ below which $B$ is nearly constant can be estimated by solving  $B_{(W \rightarrow 0)}=B_{(W \rightarrow \infty)}$. Noting $x=a/L_z$, we obtain $W_c/a=-x-1/x+\sqrt{1+x^2}+\sqrt{1+1/x^2}=f(x)$,  i.e. $W_c \approx a$  since $f(x)$ is nearly constant, around $1$ (which is confirmed by the limits for $x \rightarrow 0$ and $x \rightarrow \infty$, both equal to $1$).

In the usual limit $L_z \ll a$, a compact approximation of Eq~(\ref{eq:Bmeansol}) is 
\begin{eqnarray}
B= \frac{B_r}{2} \frac{L_z}{a+W},  \label{eq:Bmeansolapp}
\end{eqnarray}
which agrees with the two asymptotic expressions of Eq~(\ref{eq:Bmeansol}) for small and large $W$, and allows to recover $W_c \approx a$. Equations (\ref{eq:Bmeansol}), or its approximation (\ref{eq:Bmeansolapp}), are half the mean field created between two aligned attracting cylindrical magnets.

\end{document}
